# Supplementary material for: MRI-Based Differentiation of Tumor Deposits and Lymph Node Metastases in Rectal Cancer: A Systematic Review of Diagnostic Performance
Source: J Clin Med. 2026 Feb 10;15(4):1390. doi: 10.3390/jcm15041390 (PMC12941611; doi:10.3390/jcm15041390)
Supplement: Supplementary file 1 [file jcm-15-01390-s001.zip]

Archive with 2 entries (2 files):
- Supplementary File S1.pdf
- table s1.pdf
